# Supplementary material for: Frailty Impact on Periprocedural Outcomes of Atrial Fibrillation Ablation
Source: J Clin Med. 2025 Dec 25;15(1):170. doi: 10.3390/jcm15010170 (PMC12787278; doi:10.3390/jcm15010170)
Supplement: Supplementary file 1 [file jcm-15-00170-s001.zip]

Archive with 1 entries (1 files):
- jcm-4037131-supplementary.pdf
